# Supplementary material for: Integrated Multi-Omics Analysis to Reveal the Molecular Mechanisms of Inflorescence Elongation in Medicago sativa
Source: Int J Mol Sci. 2024 Jun 12;25(12):6497. doi: 10.3390/ijms25126497 (PMC11203646; doi:10.3390/ijms25126497)
Supplement: Supplementary file 1 [file ijms-25-06497-s001.zip]

Archive with 2 entries (2 files):
- ijms-3047717-supplementary/Supplymental Figures--IJMS.pdf
- ijms-3047717-supplementary/Supplymental Tables--IJMS.xlsx
