# Supplementary material for: Integrated Multi-Omics Analysis to Reveal the Molecular Mechanisms of Inflorescence Elongation in Medicago sativa
Source: Int J Mol Sci. 2024 Jun 12;25(12):6497. doi: 10.3390/ijms25126497 (PMC11203646; doi:10.3390/ijms25126497)
Supplement: Supplementary file 1 [file ijms-25-06497-s001.zip › ijms-3047717-supplementary/Supplymental Tables--IJMS.xlsx]

## Sheet: Table S1
Gene name	Sequence (5'-3')
MsG0580024128.01 F	AAACCACCAGTGCTTCCTCC
MsG0580024128.01 R	AGAAGCAGCAGCACCAGTT
MsG0380013041.01 F	CTGTGAACCCCATGACTTCTCT
MsG0380013041.01 R	TTTCCGAGACGAACCAATCG
novel·12346 F	ATTACCCTTCCTAAACGCTTGC
novel·12346 R	CAATCGAATACACGCACGCC
MsG0480021450.01 F	AGCAGAACCACCATGCCATAA
MsG0480021450.01 R	TGTGAAACTAGTCCCCTACCAC
MsG0480021376.01 F	AGCCCATTCAAGCAAGAGGT
MsG0480021376.01 R	TCATCCTATGGGTGGCCTCA
novel·5107 F	TGACGCGGTTTGTAGTTCCT
novel·5107 R	TCGGTACACGGAATGGTGAG
novel·5104 F	TGAAGCGGTTTGTGATTCCT
novel·5104 R	ACCACCCATTGGATGCTCG
novel·5101 F	TGTTGAGCCAAGCTGAGGAA
novel·5101 R	GGTCTTCTCTGCAAGGAATAGTGA
MsG0480021449.01 F	TCCTGTGGTGGTTTTCCTTCA
MsG0480021449.01 R	TCTCAAGCCTCTCTTCCTTACA
MsG0780039188.01 F	CTTTAATGCGCGCCACCAAT
MsG0780039188.01 R	TTTCCTGCTTTTGCGGCTTC
MsG0680035708.01 F	CAAAGCCAAGTGTTTAGGGCA
MsG0680035708.01 R	TGATGCCTCAGTGCCACAAT
MsG0280009603.01 F	GCGTGTCGAGTCCAAGTTTC
MsG0280009603.01 R	TGCTTAGGTTGCCGTGTCAT

## Sheet: Table S2
Sample	Raw Reads	Clean Reads	Q30(%)	GC Content(%)	Reads mapped
L2-1	53491384	52101038	93.55	42.12	35651250(79.42%)
L2-2	49099564	48098020	93.51	41.97	36687279(79.16%)
L2-3	53536770	52241106	93.55	41.99	34877067(79.88%)
L3-1	52127548	51169544	93.44	41.56	41288667(79.25%)
L3-2	45006506	44105498	92.73	41.71	38302020(79.63%)
L3-3	51395230	50122928	92.78	41.55	41688427(79.80%)
L1-1	45826336	44888878	92.78	41.85	40407545(78.97%)
L1-2	47346802	46344070	92.89	41.7	34711490(78.70%)
L1-3	44720746	43660976	92.97	41.96	39772748(79.35%)
S1-1	45804178	44726858	92.88	41.78	34615388(77.39%)
S1-2	47605498	46280142	93.01	41.64	35766995(77.28%)
S1-3	47202614	46202734	93.02	41.71	35962057(77.84%)
S2-1	47267426	46074458	93.35	42.09	35439459(76.92%)
S2-2	54514210	53661084	92.73	41.76	41365540(77.09%)
S2-3	46435952	45369956	93.18	41.61	34975379(77.09%)
S3-1	45178666	44158320	93.34	41.88	32275184(73.09%)
S3-2	46673672	45614200	93.41	41.67	33916242(74.35%)
S3-3	46519854	45536194	93.25	41.7	33951425(74.56%)

## Sheet: Table S3
Genes		GeneID	L1-1_fpkm	L1-2_fpkm	L1-3_fpkm	S1-1_fpkm	S1-2_fpkm	S1-3_fpkm
	POX/LAC	MsG0880045686.01	4.8362	4.9201	5.1444	2.3854	1.8682	2.1716	Full budding stage (L1 and S1)
		MsG0180004202.01	9.2939	4.9723	3.7669	2.7866	2.935	3.2492
		MsG0280007688.01	8.379	8.9351	15.8159	4.818	4.4471	7.1611
		novel.12541	21.5805	23.2652	23.7891	11.464	11.3917	8.8788
		MsG0480022820.01	9.9891	6.7445	11.6968	3.4021	2.7098	4.2259
		GeneID	L2-1_fpkm	L2-2_fpkm	L2-3_fpkm	S2-1_fpkm	S2-2_fpkm	S2-3_fpkm
	4CL	MsG0480018132.01	191.737	166.369	116.585	71.5804	76.8226	74.1264	Early flowering stage (L2 and S2)
		MsG0880047492.01	0.0476	0.1024	0.0944	1.1651	2.8882	3.0572
	COMT	MsG0380016667.01	431.464	335.224	462.785	233.511	205.537	240.007
		MsG0280009887.01	19.1136	19.2265	11.7085	8.7112	8.8303	9.1092
		MsG0380016823.01	14.0843	14.9127	25.6415	10.7402	8.45	11.0061
	CAD	MsG0880046814.01	31.7689	32.666	42.3064	13.5425	15.3861	16.8285
		MsG0480022734.01	3.0786	6.4947	2.0435	1.1901	1.6304	1.5127
	POX/LAC	MsG0880045686.01	9.3402	4.5338	4.0664	1.6968	2.0146	1.3214
		MsG0880047450.01	9.4766	7.0031	9.1745	0.6866	0.3574	0.9108
		MsG0180004326.01	20.0938	22.5007	14.2036	8.0161	9.0294	9.1844
		novel.6038	594.762	616.931	840.106	253.262	251.671	277.897
		novel.6680	10.6649	13.3416	1.3465	0.5753	1.123	1.2474
		novel.12541	43.049	39.6691	60.36	19.413	19.0439	15.5747
		GeneID	L3-1_fpkm	L3-2_fpkm	L3-3_fpkm	S3-1_fpkm	S3-2_fpkm	S3-3_fpkm
	PAL	MsG0180005189.01	68.5056	80.9832	89.9968	10.5357	14.0986	14.4172	Full budding stage (L3 and S3)
		MsG0180005188.01	112.486	113.576	142.201	16.2122	27.7069	23.3342
	4CL	MsG0880047492.01	43.8268	40.1793	50.5557	9.8007	15.1327	17.0011
		MsG0880047488.01	188.609	198.163	133.723	37.1766	59.5849	61.7409
	CCR	MsG0380011492.01	4.0701	2.3633	1.2351	0.4277	0.7009	0.4061
		MsG0380014890.01	98.1094	76.25	109.139	18.9182	31.1215	24.4127
	CCoAoMT	MsG0880045903.01	67.9422	78.7298	91.413	33.3624	35.4653	34.0465
	F5H	MsG0880045664.01	76.7418	71.7945	70.1892	17.4325	21.643	20.2171
	COMT	MsG0380016822.01	101.988	127.646	72.403	14.5021	20.1868	20.3875
		MsG0380016667.01	445.27	480.64	596.622	265.737	263.45	253.036
		MsG0380016823.01	39.3474	42.7868	45.5112	6.7164	5.7011	6.9484
	CAD	MsG0180005813.01	428.553	404.931	391.888	168.637	169.299	174.555
		MsG0880046814.01	17.012	13.302	18.6942	4.4019	6.6993	6.4927
		MsG0280007744.01	94.1377	76.3965	55.1865	11.449	13.5529	15.8047
		MsG0280007756.01	29.8346	15.2173	15.6635	4.1079	2.1417	3.28
		novel.2951	13.5569	8.4479	10.9577	3.5444	2.79	2.7716
	POX/LAC	MsG0780040592.01	68.2783	39.1097	45.6463	12.8188	16.0894	9.8357
		MsG0380015544.01	149.859	134.982	148.289	54.2017	71.5372	80.5687
		MsG0280010617.01	33.3089	40.4089	43.9712	22.1282	19.7169	18.5182
		MsG0880045686.01	25.2695	19.111	7.6742	3.0982	2.1623	3.2687
		MsG0180004326.01	15.0658	13.2647	11.6468	5.4727	6.4154	5.1964
		MsG0180004202.01	6.9433	11.0989	12.0357	3.3995	4.9232	5.3308
		novel.6038	194.499	182.727	273.185	54.5018	78.069	73.4862
		novel.6680	11.3669	2.6255	1.5369	0.396	0.5299	0.8272
		novel.12541	72.2858	78.1006	98.3448	12.6964	12.4754	15.1416
Proteins		Proteins	L1-1_fpkm	L1-2_fpkm	L1-3_fpkm	S1-1_fpkm	S1-2_fpkm	S1-3_fpkm
	POX/LAC	G7IC23	0.926997	0.902806	0.871019	0.565604	0.532381	0.588573	Full budding stage (L1 and S1)
		G7JJ71	4.05683	3.60176	3.64869	2.28975	2.51814	2.71407
		G7LDV0	0.315646	0.292924	0.379806	0.183834	0.245112	0.220525
		Proteins	L2-1_fpkm	L2-2_fpkm	L2-3_fpkm	S2-1_fpkm	S2-2_fpkm	S2-3_fpkm
	4CL	G7JVI7	1.30055	1.26717	1.06332	0.729489	0.742556	0.912609	Early flowering stage (L2 and S2)
	COMT	G7JBI8	0.607186	0.620777	0.588894	0.431346	0.316043	0.317351
	CAD	G7JFC2	6.37386	6.52629	6.29756	2.72133	3.00536	3.66132
		A0A072V4H8	0	0	0.242535	0	0	0
	POX/LAC	A0A072VLG5	0.608202	0.604616	0.588919	0.417543	0.302459	0.397569
		G7J983	0.0459509	0.0246814	0	0	0	0
		G7KVF1	0	3.76676	3.52315	1.88336	2.45664	2.39666
		Proteins	L3-1_fpkm	L3-2_fpkm	L3-3_fpkm	S3-1_fpkm	S3-2_fpkm	S3-3_fpkm
	PAL	G7I515	7.17067	5.79901	6.63994	2.01444	2.50709	1.5514	Full budding stage (L3 and S3)
		G7IBI3	15.0893	16.507	17.2406	8.42312	8.50993	7.47468
	4CL	A0A072URX8	19.9373	18.0172	19.8684	10.1262	10.3577	9.2015
		G7JVI7	2.70185	2.64108	2.21797	1.18685	1.33359	1.31213
		G7ZYW6	17.0293	17.1712	15.0722	5.3569	5.59112	4.51074
	CCoAoMT	G7JK14	63.7914	55.5315	57.0349	27.5687	27.7482	24.6344
	F5H	G7KGC6	1.2957	1.80055	2.31093	0.805811	0.810014	0.713322
		G7LD05	2.72596	2.418	2.81476	0.710422	0.809086	0.785139
	COMT	B7FIM0	12.5431	13.9262	8.89004	7.81762	7.38367	5.9958
		G7J914	84.5219	77.12	85.5005	48.6744	55.7136	47.2997
		G7JBI8	0.878155	1.02613	0.859396	0.453172	0.457302	0.314675
	CCR	G7IYC6	1.08967	0.730119	0.779894	0.435719	0.36512	0.438249
	CAD	A0A072VPZ8	19.2449	19.2966	18.0935	12.0017	11.7287	10.8291
		G7JFC2	5.42071	4.08592	6.20079	2.39207	2.7965	2.78727
		G7IML7	5.51853	5.26902	5.06569	3.15645	3.30618	3.1222
	POX/LAC	A0A072VLG5	0.914123	1.08262	1.13261	0.389243	0.646384	0.582099
		G7IC23	0.947483	0.7766	1.06043	0.563685	0.423497	0.39595
		G7JJ71	3.31106	2.84515	3.34915	1.17746	1.43628	1.25209
		G7LDV0	0.376881	0.225145	0.196606	0.0747809	0.127315	0.101656

## Sheet: Table S4
group name	All sig diff	down regulated	up regulated
L3_vs_L1	36	29	7
L3_vs_L2	26	26	0
S3_vs_S1	25	20	5
S3_vs_S2	18	14	4

## Sheet: Table S5
geneID	moduleColors	NR	KEGG pathway
MsG0580029209.01	blue	gibberellin 2-beta-dioxygenase 1	ko00904: Diterpenoid biosynthesis
MsG0580024666.01	blue	beta-amyrin 11-oxidase-like	ko00904: Diterpenoid biosynthesis
MsG0580024673.01	blue	beta-amyrin 11-oxidase-like	ko00904: Diterpenoid biosynthesis
MsG0180004202.01	black	peroxidase 47	ko00940: Phenylpropanoid biosynthesis
MsG0180004326.01	black	peroxidase 47	ko00940: Phenylpropanoid biosynthesis
MsG0280007688.01	blue	peroxidase A2	ko00940: Phenylpropanoid biosynthesis
MsG0880046814.01	blue	probable mannitol dehydrogenase	ko00940: Phenylpropanoid biosynthesis
MsG0880047450.01	black	peroxidase 16	ko00940: Phenylpropanoid biosynthesis
novel.6038	black	peroxidase 64	ko00940: Phenylpropanoid biosynthesis
MsG0280009887.01	blue	nicotinate N-methyltransferase 1	ko00940: Phenylpropanoid biosynthesis
MsG0180003907.01	black	auxin-induced protein 22D	ko04075: Plant hormone signal transduction
MsG0380015754.01	blue	uncharacterized protein LOC113864841	ko04075: Plant hormone signal transduction
MsG0380016137.01	blue	hypothetical protein KIW84_050093	ko04075: Plant hormone signal transduction
MsG0480021337.01	blue	SAUR-like auxin-responsive family protein	ko04075: Plant hormone signal transduction
MsG0480021363.01	black	auxin-induced protein 15A	ko04075: Plant hormone signal transduction
MsG0480021364.01	black	uncharacterized protein LOC113864841	ko04075: Plant hormone signal transduction
MsG0480021375.01	blue	SAUR-like auxin-responsive family protein	ko04075: Plant hormone signal transduction
MsG0480021376.01	blue	putative small auxin-up RNA	ko04075: Plant hormone signal transduction
MsG0480021380.01	black	SAUR-like auxin-responsive family protein	ko04075: Plant hormone signal transduction
MsG0480021381.01	black	SAUR-like auxin-responsive family protein	ko04075: Plant hormone signal transduction
MsG0480021449.01	blue	auxin transporter-like protein 5	ko04075: Plant hormone signal transduction
MsG0480021450.01	blue	auxin transporter-like protein 5	ko04075: Plant hormone signal transduction
novel.5094	black	auxin-induced protein X10A-like	ko04075: Plant hormone signal transduction
novel.5097	black	auxin-responsive protein SAUR64-like	ko04075: Plant hormone signal transduction
novel.5101	blue	SAUR-like auxin-responsive family protein	ko04075: Plant hormone signal transduction
novel.5104	blue	auxin-induced protein 15A	ko04075: Plant hormone signal transduction
novel.5107	blue	SAUR-like auxin-responsive family protein	ko04075: Plant hormone signal transduction
novel.5108	blue	auxin-induced protein	ko04075: Plant hormone signal transduction

## Sheet: Table S6
Accession	moduleColors	Description	KEGG_Pathways
G7IJL7	yellow	Gibberellin 2-beta-dioxygenase	ko00904: Diterpenoid biosynthesis
G7K254	yellow	2-deoxymugineic-acid 2-dioxygenase-like protein	ko00904: Diterpenoid biosynthesis
G7IC23	yellow	Peroxidase	ko00940: Phenylpropanoid biosynthesis
G7JFC2	yellow	Cinnamyl alcohol dehydrogenase-like protein	ko00940: Phenylpropanoid biosynthesis
G7JJ71	purple	Peroxidase	ko00940: Phenylpropanoid biosynthesis
G7LDV0	yellow	Peroxidase	ko00940: Phenylpropanoid biosynthesis
